# Supplementary material for: Strategies in Rapid Genetic Diagnostics of Critically Ill Children: Experiences From a Dutch University Hospital
Source: Front Pediatr. 2021 May 31;9:600556. doi: 10.3389/fped.2021.600556 (PMC8200558; doi:10.3389/fped.2021.600556)
Supplement: Supplementary file 1 [file Table_1.XLSX]

## Sheet: CHD
Congenital cardiac malformations
Gene
ABCC9
ACAD9
ACTA2
ACTB
ACTC1
ACVR1
ACVR2B
ACVRL1
ADAM17
ADAMTS10
ADAMTS5
ADAMTSL2
ADK
ADNP
AHI1
AHNAK
ALDH18A1
ALDH1A2
AMER1
ANKRD11
ANKS3
ANKS6
ARHGAP31
ARID1A
ARL2BP
ARMC4
ASAH1
ASXL1
AXIN1
AXIN2
B3GALT6
B3GAT3
BBS2
BCOR
BRAF
C12orf57
CAD
CBL
CCBE1
CCDC103
CCDC11
CCDC114
CCDC151
CCDC22
CCDC39
CCDC40
CD96
CDK13
CENPF
CEP290
CEP57
CFC1
CHD4
CHD7
CHRNG
CHST14
CHST3
CITED2
COL1A2
COL3A1
CREBBP
CRELD1
CTCF
DAND5
DCHS1
DDX3X
DDX58
DHCR7
DLL4
DNAAF1
DNAAF2
DNAAF3
DNAH11
DNAH5
DNAH6
DNAI1
DNAI2
DNAL1
DOCK6
DTNA
DYX1C1
EDNRA
EFEMP2
EFTUD2
EGFR
EHMT1
ELN
ENG
EP300
EPHB4
ESCO2
EVC
EVC2
FAM58A
FBLN5
FBN1
FBN2
FGFR2
FKTN
FLNA
FLNB
FLT4
FOXC1
FOXC2
FOXE3
FOXF1
FOXH1
FOXL1
FOXP1
GALNT11
GANAB
GATA4
GATA5
GATA6
GDF1
GDF6
GGCX
GJA1
GJA5
GLB1
GLI3
GNPTG
GPC3
GPC6
HAAO
HAND1
HAND2
HCCS
HEATR2
HES7
HEY2
HGD
HOXA1
HRAS
IDUA
IFIH1
IFT122
INVS
IRX1
IRX5
JAG1
JARID2
JMJD1C
KANSL1
KAT6B
KCNJ2
KDM5B
KDM6A
KIAA0196
KMT2D
KRAS
KRT13
KYNU
LMNA
LEFTY1
LEFTY2
LOX
LRRC6
LTBP2
LZTFL1
LZTR1
MAML1
MAML2
MAP2K1
MAP2K2
MAP3K7
MAPK1
MAT2A
MATR3
MCTP2
MED12
MED13L
MEF2C
MEGF8
MEIS2
MEOX1
MESP1
MFAP5
MGP
MIB1
MID1
MKKS
MKS1
MMP21
MYCN
MYH11
MYH6
MYH7
MYLK
NAA10
NAA15
NEK1
NEK2
NEK8
NF1
NFATC1
NFE2L2
NIPBL
NKX2-5
NKX2-6
NME8
NODAL
NOS3
NOTCH1
NOTCH2
NPHP1
NPHP3
NPHP4
NR1D2
NR2F2
NRAS
NRP1
NSD1
NUP188
OPA3
PBX1
PDIA2
PDSS1
PEX1
PIFO
PITX2
PKD1L1
PKP2
PLD1
POFUT1
POGZ
PORCN
PPL
PPP1CB
PRDM1
PRDM6
PRKD1
PRKG1
PROX1
PRRX1
PTPN11
RAB23
RAF1
RAI1
RASA1
RBFOX2
RBM10
RBM8A
RERE
RIPPLY2
RIT1
ROBO1
ROBO4
ROCK2
ROR2
RPL26
RPS6KA3
RREB1
RTTN
SALL1
SALL4
SEC24C
SEMA3D
SEMA3E
SESN1
SGCD
SGOL1
SH2B1
SH3PXD2B
SHOC2
SHROOM3
SLC2A10
SMAD2
SMAD3
SMAD4
SMAD6
SMARCA2
SMARCA4
SMARCB1
SMARCE1
SMC1A
SMG9
SNIP1
SOS1
SOS2
SOX11
SOX2
SOX9
SPAG1
SPECC1L
SRCAP
STRA6
SULF1
TAB2
TAF2
TALDO1
TBL1Y
TBX1
TBX2
TBX20
TBX3
TBX5
TFAP2B
TGDS
TGFB2
TGFB3
TGFBR1
TGFBR2
TLL1
TMEM70
TPM1
TTC37
UBE2A
UBR1
UFD1L
USP9X
UVRAG
VANGL1
VCAN
WDPCP
WNT5A
WT1
YY1AP1
ZEB2
ZFP57
ZFPM2
ZIC3
ZMYM3
ZMYND10
ZNF148

## Sheet: Heterotaxy
Heterotaxy
Gen
ACVR2B
ACVRL1
AHI1
ANKS3
ANKS6
ARL2BP
ARMC4
BBS2
BCOR
CAD
CCDC103
CCDC114
CCDC151
CCDC39
CCDC40
CEP290
CFAP53
CFC1
CITED2
CRELD1
DAND5
DNAAF1
DNAAF2
DNAAF3
DNAAF4
DNAAF5
DNAH11
DNAH5
DNAH6
DNAI1
DNAI2
DNAL1
FKTN
FOXH1
GALNT11
GATA6
GDF1
GJA1
HES7
INVS
IRX1
ISL1
KDM5B
LEFTY1
LEFTY2
LRRC6
LZTFL1
MED13L
MEGF8
MMP21
NAA15
NEK2
NEK8
NFATC1
NKX2-5
NKX2-6
NME8
NODAL
NOTCH1
NPHP3
NPHP4
NUP188
PIFO
PIH1D3
PITX2
PKD1L1
PKD2
PRDM1
PRRX1
RAI1
RIPPLY2
ROCK2
ROR2
RTTN
SEMA3D
SESN1
SHROOM3
SMAD2
SMARCA2
SMARCA4
SMARCB1
SMARCE1
SOX9
SPAG1
TBX20
TGFBR2
TTC8
UBR1
UVRAG
VANGL1
WNT5A
ZIC3
ZMYND10

## Sheet: DCM
Cardiomyopathy in children
Gen
AARS2
ABCC6
ABCC9
ACAD8
ACAD9
ACADS
ACADVL
ACTA1
ACTC1
ACTN2
ADCY5
AGK
AGL
AGPAT2
AHCY
AIP
ALG1
ALG6
ALMS1
ALPK3
ANKRD1
ANKRD11
ANKS6
ANO5
APOPT1
ARSB
ASNA1
ATP5E
ATP6V1B2
ATPAF2
BAG3
BBS2
BCS1L
BOLA3
BRAF
BRCA2
BRCC3
BRIP1
BSCL2
CALR3
CAP2
CASQ1
CAV1
CAV3
MURC
CDKN1C
CHKB
CHRM2
CISD2
COA5
COA6
COG7
COL7A1
COQ2
COQ4
COX10
COX14
COX20
COX6B1
COX7B
CPT1A
CPT2
CRYAB
CSRP3
CTNNA3
D2HGDH
DCAF8
DCHS1
DES
DLD
DMD
DMPK
DNAJC19
DOLK
DPM3
DSC2
DSG2
DSP
DTNA
DYSF
ELAC2
EMD
ENPP1
EPG5
ERBB3
ERCC4
EYA4
FAH
FANCA
FANCB
FANCC
FANCD2
FANCE
FANCF
FANCG
FANCI
FANCL
FANCM
FASTKD2
FBN1
FBXL4
FHL1
FHL2
FIG4
FKRP
FKTN
FLNA
FLNC
FOS
FOXD4
FOXRED1
FTO
FXN
GAA
GATA4
GATAD1
PET112
GATC
GBE1
GJA5
GLA
GLB1
GMPPB
GNAS
GNPTAB
GNS
GPC3
GPR101
GSN
GTPBP3
GYS1
HADH
HADHA
HADHB
HAMP
HBB
HCCS
HCN4
HFE
HGSNAT
HFE2
HPS1
HRAS
HSD17B10
HSPB6
IDH2
IDUA
IGF2
ILK
ISL1
ITGB1BP2
JPH2
JUP
KCNH1
KCNH2
KIF20A
KLF1
KRAS
LAMA4
LAMP2
LDB3
LEMD2
LIAS
LMNA
MAP2K1
MAP2K2
MGME1
MIB1
MLYCD
MRPL3
MRPL44
MRPS22
MTCP1
MTO1
MUT
MYBPC3
MYH6
MYH7
MYL2
MYL3
MYLK2
MYOT
MYOZ1
MYOZ2
MYPN
NAGA
NAGLU
NDUFA1
NDUFA11
NDUFAF1
NDUFAF2
NDUFAF3
NDUFAF4
NDUFAF5
NDUFB11
NDUFB3
NDUFB9
NDUFS1
NDUFS2
NDUFS3
NDUFS4
NDUFS6
NDUFV1
NDUFV2
NEBL
NEU1
NEXN
NF1
NKX2-5
NONO
NPPA
NRAS
NSD1
NUBPL
PALB2
PCCA
PCCB
PDGFRA
PDLIM3
PET100
PEX1
PEX10
PEX11B
PEX12
PEX13
PEX14
PEX16
PEX19
PEX2
PEX26
PEX3
PEX5
PEX6
PEX7
PGM1
PHYH
PIGT
PKP2
PLEC
PLEKHM2
PLN
PMM2
PNPLA2
POLG
POMT1
POU1F1
PPARG
PPCS
PRDM16
PRKAG2
PRPS1
PSEN1
PSEN2
PTPN11
QRSL1
RAB3GAP2
RAD51C
RAF1
RBCK1
RBM20
RET
RIT1
RMND1
RYR2
SCARB2
SCN5A
SCO1
SCO2
SDHA
SDHAF1
SDHD
SEPN1
SGCA
SGCB
SGCD
SGSH
SHOC2
SKI
SLC19A2
SLC22A5
SLC25A20
SLC25A3
SLC25A4
SLC2A10
SLX4
SNAP29
SOD2
SOS1
SPEG
SYNE1
SYNE2
TACO1
TAZ
TBX20
TCAP
TEAD1
TERT
TGFB1
TGFB3
TIMM50
TMEM126A
TMEM43
TMEM70
TMPO
TNNC1
TNNI3
TNNI3K
TNNT2
TPI1
TPM1
TPM3
TRNT1
TSFM
TTN
TTPA
TTR
TUFM
C10orf2
TXNRD2
UBE2T
UBR1
VCL
VPS13A
WFS1
XK
XPNPEP3
YARS2

## Sheet: MYO
Myoclonus (children)
Gen
ADCK3
ADCY5
AMT
ANO3
ARHGEF9
ASAH1
ATM
ATP13A2
ATP7A
ATP7B
BRAT1
CACNA1A
CACNA1B
CACNB4
CAMTA1
CARS2
CASR
CDKL5
CERS1
CHD2
CLCN2
CLN3
CLN5
CLN6
CLN8
CNTN2
CSTB
CYP27A1
DNAJC5
DNAJC6
EFHC1
EIF2B5
EPM2A
FOLR1
FOXG1
GABRA1
GABRD
GABRG2
GALC
GBA
GCSH
GFAP
GLDC
GLRA1
GLRB
GNAO1
GOSR2
HEXA
HEXB
KCNC1
KCNC3
KCND3
KCTD17
KCTD7
KMT2B
MECP2
MFSD8
NEU1
NHLRC1
NKX2-1
NPC1
NPC2
PANK2
PCDH19
PIGA
POLG
PPT1
PRICKLE1
PRKCG
PSAP
RELN
RNASEH2A
RNASEH2B
RNASEH2C
RPS6KA3
SACS
SAMHD1
SCARB2
SCN1A
SCN2A
SCN8A
SCN9A
SGCE
SLC2A1
SLC6A1
SLC6A5
STXBP1
TBC1D24
TH
TPP1
TREX1
UBE3A

## Sheet: EPI - BFNC
Benign familial neonatal/infantile convulsions
Gen
KCNQ2
KCNQ3
PRRT2
SCN2A
TBC1D24

## Sheet: EPI - EIEE
(Early Infantile) Epileptic Encephalopathy (EIEE/EE)
Gen
AARS
ALDH7A1
ALG13
AP3B2
ARHGEF9
ARX
ATP1A3
CDKL5
CHD2
DENND5A
DNM1
DOCK7
EEF1A2
FOXG1
FRRS1L
GABRA1
GABRA3
GABRB2
GABRB3
GNAO1
GPHN
GRIN1
GRIN2A
GRIN2B
GRIN2D
HCN1
HDAC4
HNRNPU
KCNA2
KCNB1
KCNQ2
KCNT1
KPNA7
MDH2
MECP2
MEF2C
MOCS1
MOCS2
NRXN1
PCDH19
PLCB1
PNKP
PNPO
POLG
PSAT1
PSPH
PURA
RANBP2
SCN1A
SCN1B
SCN2A
SCN8A
SIK1
SLC12A5
SLC13A5
SLC19A3
SLC25A22
SLC35A2
SLC6A1
SPTAN1
ST3GAL3
ST3GAL5
STX1B
STXBP1
SYNGAP1
SYNJ1
SZT2
TBC1D24
TBCE
UBA5
UBE3A
WDR45
WWOX
YWHAG
ZEB2

## Sheet: NEURO
Joubert like disorders
Gen
AHI1
ARL13B
ARL3
ARMC9
B9D1
B9D2
C2CD3
CC2D2A
CELSR2
CEP104
CEP120
CEP290
CEP41
CPLANE1
CSPP1
EXOC8
GLI3
INPP5E
KIAA0556
KIAA0586
KIAA0586
KIAA0753
KIF7
MKKS
MKS1
NPHP1
NPHP3
NPHP4
OFD1
PDE6D
PIBF1
POC1B
RPGRIP1L
SUFU
TCTN1
TCTN2
TCTN3
TMEM107
TMEM138
TMEM17
TMEM216
TMEM231
TMEM237
TMEM67
TTC21B
ZNF423

## Sheet: MDL
Cholestasis acute liver failure
Gen
ABCB11
ABCB4
ABCC2
ABCD3
ACOX2
ADK
AHCY
AKR1D1
ALDOB
ALG8
AMACR
ANKS6
AP1S1
ATP7B
ATP8B1
BAAT
BCS1L
BLVRA
CDON
CEP83
CFC1
CFTR
CLDN1
COG7
CYP27A1
CYP7B1
DCDC2
DGUOK
DHCR7
EPHX1
ETFDH
FAH
FECH
FH
GALT
GBA
GBE1
GFM1
GLIS3
GPR161
HADHA
HAMP
HFE
HNF1B
HSD17B4
HSD3B7
IARS
IFT140
IFT172
IFT43
INSR
INVS
JAG1
KMT2D
LARS
MARS
MPV17
MYO5B
NBAS
NOTCH2
NPC1
NPC2
NPHP3
NR1H4
PEX1
PEX10
PEX11B
PEX12
PEX13
PEX14
PEX16
PEX19
PEX2
PEX26
PEX3
PEX5
PEX6
PEX7
PKD1L1
PKHD1
POLG
POMC
PROKR2
RFX6
SC5D
SCO1
SERPINA1
SHH
SLC25A13
SLC40A1
SMPD1
TALDO1
TFR2
TGIF1
TJP2
TRAF3IP1
TRMU
TTC37
C10orf2
UBR1
UGT1A1
VIL1
VIPAS39
VPS33B

## Sheet: PAH
Pulmonal arterial hypertension
Gen
ACVRL1
BMPR2
CAV1
EIF2AK4
ENG
KCNK3
SMAD9
TBX4

## Sheet: OMOM
OMOM gene panel: OMIM morbid gene list
A2M
A2ML1
A4GALT
AAAS
AAGAB
AARS
AARS2
AASS
ABAT
ABCA1
ABCA12
ABCA3
ABCA4
ABCA5
ABCA7
ABCB1
ABCB11
ABCB4
ABCB6
ABCB7
ABCC11
ABCC2
ABCC6
ABCC8
ABCC9
ABCD1
ABCD3
ABCD4
ABCG2
ABCG5
ABCG8
ABHD12
ABHD5
ABL1
ABO
ACAD8
ACAD9
ACADL
ACADM
ACADS
ACADSB
ACADVL
ACAN
ACAT1
ACBD5
ACE
ACHE
ACKR1
ACO2
ACOX1
ACOX2
ACP5
ACPT
ACSF3
ACSL4
ACSL6
ACTA1
ACTA2
ACTB
ACTC1
ACTG1
ACTG2
ACTN1
ACTN2
ACTN3
ACTN4
ACVR1
ACVR1B
ACVR2B
ACVRL1
ACY1
ADA
ADAM10
ADAM17
ADAM22
ADAM9
ADAMTS10
ADAMTS13
ADAMTS17
ADAMTS18
ADAMTS2
ADAMTS3
ADAMTS5
ADAMTSL2
ADAMTSL4
ADAR
ADAT3
ADCK3
ADCK4
ADCY1
ADCY10
ADCY5
ADCY6
ADD1
ADD3
ADH1B
ADH1C
ADIPOQ
ADK
ADNP
ADRA2B
ADRA2C
ADRB1
ADRB2
ADRB3
ADSL
ADSSL1
AFF2
AFF4
AFG3L2
AFP
AGA
AGBL1
AGBL5
AGK
AGL
AGO2
AGPAT2
AGPS
AGRN
AGRP
AGT
AGTR1
AGTR2
AGXT
AHCY
AHDC1
AHI1
AHNAK
AHSP
AICDA
AIFM1
AIMP1
AIMP2
AIPL1
AIRE
AK1
AK2
AKAP10
AKAP9
AKR1C2
AKR1C4
AKR1D1
AKT1
AKT2
AKT3
ALAD
ALAS2
ALB
ALDH18A1
ALDH1A2
ALDH1A3
ALDH1B1
ALDH2
ALDH3A2
ALDH4A1
ALDH5A1
ALDH6A1
ALDH7A1
ALDOA
ALDOB
ALG1
ALG10
ALG11
ALG12
ALG13
ALG14
ALG2
ALG3
ALG6
ALG8
ALG9
ALMS1
ALOX12B
ALOX5
ALOX5AP
ALOXE3
ALPI
ALPK3
ALPL
ALS2
ALS2CL
ALX1
ALX3
ALX4
AMACR
AMBN
AMELX
AMER1
AMH
AMHR2
AMMECR1
AMN
AMPD1
AMPD2
AMPD3
AMT
ANG
ANGPT1
ANGPTL3
ANGPTL4
ANK1
ANK2
ANK3
ANKH
ANKK1
ANKLE2
ANKRD1
ANKRD11
ANKRD26
ANKS3
ANKS6
ANKZF1
ANLN
ANO10
ANO3
ANO5
ANO6
ANTXR1
ANTXR2
ANXA5
AP1S1
AP1S2
AP1S3
AP2S1
AP3B1
AP3B2
AP3D1
AP4B1
AP4E1
AP4M1
AP4S1
AP5Z1
APC2
APCDD1
APOA1
APOA1BP
APOA2
APOA5
APOB
APOC2
APOC3
APOL1
APOPT1
APPL1
APRT
APTX
AQP1
AQP2
AQP3
AQP5
AQP7
ARCN1
ARFGEF2
ARG1
ARHGAP26
ARHGAP31
ARHGDIA
ARHGEF10
ARHGEF2
ARHGEF6
ARHGEF9
ARID1A
ARID1B
ARID2
ARL13B
ARL2BP
ARL3
ARL6
ARL6IP1
ARMC4
ARMC5
ARMC9
ARMS2
ARNT2
ARSA
ARSB
ARSE
ART4
ARV1
ARX
ASAH1
ASB10
ASCC1
ASCL1
ASH1L
ASIP
ASL
ASNA1
ASNS
ASPA
ASPH
ASPM
ASPN
ASPSCR1
ASS1
ASXL1
ASXL2
ASXL3
ATAD3A
ATAD3B
ATCAY
ATF6
ATG16L1
ATIC
ATL1
ATL3
ATM
ATN1
ATOH7
ATP13A2
ATP1A2
ATP1A3
ATP2A1
ATP2A2
ATP2B2
ATP2B3
ATP2C1
ATP5A1
ATP5B
ATP5C1
ATP5D
ATP5E
ATP5F1
ATP5G1
ATP5G2
ATP5G3
ATP5H
ATP5I
ATP5J
ATP5J2
ATP5L
ATP5L2
ATP5O
ATP5S
ATP5SL
ATP6AP1
ATP6AP2
ATP6V0A2
ATP6V0A4
ATP6V1A
ATP6V1B1
ATP6V1B2
ATP7A
ATP7B
ATP8A2
ATP8B1
ATPAF1
ATPAF2
ATPIF1
ATR
ATRX
ATXN1
ATXN10
ATXN2
ATXN3
ATXN7
ATXN8OS
AUH
AURKA
AURKC
AUTS2
AUTS2
AVP
AVPR2
AXIN1
AXL
B2M
B3GALNT1
B3GALNT2
B3GALT6
B3GALTL
B3GAT3
B3GNT6
B4GALNT1
B4GALT1
B4GALT7
B9D1
B9D2
BAAT
BAG3
BANF1
BARD1
BAX
BBIP1
BBS1
BBS10
BBS12
BBS2
BBS4
BBS5
BBS7
BBS9
BBS9
BCAM
BCAP31
BCHE
BCKDHA
BCKDHB
BCKDK
BCL10
BCL11A
BCL11B
BCL2
BCL7A
BCL9
BCMO1
BCOR
BCORL1
BCR
BCS1L
BDNF
BEAN1
BEST1
BFSP1
BFSP2
BGN
BHLHA9
BHLHE41
BICC1
BICD2
BIN1
BLK
BLM
BLM
BLNK
BLOC1S3
BLOC1S6
BLVRA
BMP1
BMP15
BMP2
BMP4
BMPER
BMPR1B
BMPR2
BMS1
BNC2
BOLA1
BOLA2
BOLA3
BPGM
BRAF
BRAT1
BRCA2
BRCC3
BRD4
BRF1
BRPF1
BRWD3
BSCL2
BSG
BSND
BTD
BTK
BTLA
BTNL2
BUB1
BUB1B
BVES
C10orf11
C11orf73
C12orf4
C12orf57
C12orf65
C15orf41
C17orf62
C19orf12
C19orf70
C1GALT1C1
C1QA
C1QB
C1QBP
C1QC
C1QTNF5
C1R
C1S
C2
C21orf59
C2CD3
C2orf71
C3
C4A
C4B
C4orf26
C5
C5orf42
C6
C7
C8A
C8B
C8G
C8orf37
C9
C9orf72
CA12
CA2
CA4
CA5A
CA8
CABP2
CABP4
CACNA1A
CACNA1B
CACNA1C
CACNA1D
CACNA1F
CACNA1G
CACNA1H
CACNA1S
CACNA2D1
CACNA2D2
CACNA2D4
CACNB2
CACNB4
CACNG2
CAD
CALCR
CALM1
CALM2
CALM3
CALR
CALR3
CAMK2A
CAMK2B
CAMTA1
CANT1
CAP2
CAPN1
CAPN10
CAPN12
CAPN3
CAPN5
CARD11
CARD14
CARD9
CARS2
CARTPT
CASC5
CASK
CASP10
CASP12
CASP14
CASP8
CASQ1
CASQ2
CASR
CAST
CAT
CATSPER1
CAV1
CAV3
CBL
CBS
CBX2
CC2D1A
CC2D2A
CCBE1
CCDC103
CCDC11
CCDC114
CCDC115
CCDC137
CCDC14
CCDC151
CCDC174
CCDC22
CCDC28B
CCDC39
CCDC40
CCDC50
CCDC65
CCDC78
CCDC8
CCDC88A
CCDC88C
CCL11
CCL2
CCL3L1
CCL5
CCM2
CCND1
CCND2
CCNK
CCNO
CCR2
CCR5
CCT5
CD151
CD164
CD19
CD207
CD209
CD244
CD247
CD27
CD2AP
CD320
CD36
CD3D
CD3E
CD3G
CD4
CD40
CD40LG
CD44
CD46
CD46
CD55
CD59
CD79A
CD79B
CD81
CD8A
CD96
CDAN1
CDC14A
CDC42
CDC45
CDC6
CDC73
CDCA7
CDH15
CDH23
CDH3
CDHR1
CDK10
CDK13
CDK5
CDK5RAP2
CDK6
CDKAL1
CDKL5
CDKN1A
CDKN1C
CDKN2B
CDKN2C
CDON
CDSN
CDT1
CEACAM16
CEBPE
CECR1
CEL
CELSR2
CENPE
CENPF
CENPJ
CEP104
CEP120
CEP135
CEP152
CEP164
CEP19
CEP290
CEP41
CEP57
CEP63
CEP78
CEP83
CEP89
CERKL
CERS1
CERS3
CES1
CETP
CFB
CFC1
CFD
CFH
CFHR1
CFHR2
CFHR3
CFHR4
CFHR5
CFI
CFL2
CFP
CFTR
CHAMP1
CHAT
CHCHD10
CHCHD2
CHD1
CHD2
CHD3
CHD4
CHD7
CHD8
CHI3L1
CHIC2
CHIT1
CHIT1
CHKB
CHM
CHMP1A
CHMP2B
CHMP4B
CHN1
CHRDL1
CHRM2
CHRM3
CHRNA1
CHRNA2
CHRNA3
CHRNA4
CHRNA5
CHRNB1
CHRNB2
CHRND
CHRNE
CHRNG
CHST14
CHST3
CHST6
CHST8
CHSY1
CHUK
CIB2
CIC
CIDEC
CIITA
CILP
CIRH1A
CISD2
CISH
CIT
CITED2
CIZ1
CKAP2L
CLCF1
CLCN1
CLCN2
CLCN4
CLCN5
CLCN7
CLCNKA
CLCNKB
CLDN1
CLDN10
CLDN14
CLDN16
CLDN19
CLEC4D
CLEC7A
CLIC2
CLIC5
CLIP1
CLMP
CLN3
CLN5
CLN6
CLN8
CLP1
CLPB
CLPP
CLRN1
CLTC
CNBP
CNGA1
CNGA3
CNGB1
CNGB3
CNKSR2
CNNM2
CNNM4
CNPY3
CNTN1
CNTN2
CNTNAP1
CNTNAP2
COA1
COA3
COA5
COA6
COA7
COASY
COCH
COG1
COG4
COG5
COG6
COG7
COG8
COL10A1
COL11A1
COL11A2
COL12A1
COL13A1
COL14A1
COL17A1
COL18A1
COL1A1
COL1A2
COL25A1
COL27A1
COL2A1
COL3A1
COL4A1
COL4A2
COL4A3
COL4A3BP
COL4A4
COL4A5
COL4A6
COL5A1
COL5A2
COL6A1
COL6A2
COL6A3
COL7A1
COL8A2
COL9A1
COL9A2
COL9A3
COLEC11
COLQ
COMP
COMT
COPA
COQ2
COQ4
COQ5
COQ6
COQ7
COQ9
CORIN
CORO1A
COX10
COX14
COX15
COX20
COX4I1
COX4I2
COX5A
COX5B
COX6A1
COX6A2
COX6B1
COX6B2
COX6C
COX7A1
COX7A2
COX7B
COX7B2
COX7C
COX8A
COX8C
CP
CPA6
CPAMD8
CPLX1
CPN1
CPOX
CPS1
CPT1A
CPT1C
CPT2
CPZ
CR1
CR2
CRADD
CRB1
CRB2
CRBN
CREB1
CREB3L1
CREBBP
CRELD1
CRIPT
CRLF1
CRTAP
CRTC1
CRX
CRYAA
CRYAB
CRYBA1
CRYBA2
CRYBA4
CRYBB1
CRYBB2
CRYBB3
CRYGB
CRYGC
CRYGD
CRYGS
CRYM
CSF1R
CSF2RA
CSF2RB
CSF3R
CSNK1D
CSNK2A1
CSPP1
CSRP3
CST3
CSTA
CSTB
CTBP1
CTC1
CTCF
CTDP1
CTF1
CTH
CTLA4
CTNNA3
CTNNB1
CTNND1
CTNND2
CTNS
CTPS1
CTRC
CTSA
CTSC
CTSD
CTSF
CTSK
CTTNBP2
CUBN
CUL3
CUL4B
CUL7
CUX1
CUX2
CWF19L1
CX3CR1
CXCL12
CXCR1
CXCR4
CXorf56
CYB5A
CYB5R3
CYBA
CYBB
CYC1
CYCS
CYLD
CYP11A1
CYP11B1
CYP11B2
CYP17A1
CYP19A1
CYP1A2
CYP1B1
CYP21A2
CYP24A1
CYP26B1
CYP26C1
CYP27A1
CYP27B1
CYP2A6
CYP2B6
CYP2C19
CYP2C19
CYP2C8
CYP2C9
CYP2D6
CYP2R1
CYP2U1
CYP3A4
CYP3A5
CYP4F2
CYP4F22
CYP4V2
CYP7A1
CYP7B1
D2HGDH
DAG1
DAND5
DAPK3
DARS
DARS2
DAZL
DBET
DBH
DBT
DCAF17
DCAF8
DCC
DCDC2
DCHS1
DCLRE1B
DCLRE1C
DCN
DCPS
DCTN1
DCX
DCXR
DDB2
DDC
DDHD1
DDHD2
DDOST
DDR2
DDX11
DDX3X
DDX41
DDX58
DDX59
DEAF1
DECR1
DENND5A
DEPDC5
DES
DFNA5
DFNB31
DFNB59
DGAT1
DGCR2
DGKE
DGUOK
DHCR24
DHCR7
DHDDS
DHFR
DHH
DHODH
DHTKD1
DHX30
DIABLO
DIABLO
DIAPH1
DIAPH2
DIAPH3
DIP2B
DIS3L2
DISC1
DKC1
DLAT
DLC1
DLD
DLG3
DLG4
DLL1
DLL3
DLL4
DLST
DLX3
DLX4
DLX5
DMD
DMGDH
DMP1
DMPK
DMXL2
DNA2
DNAAF1
DNAAF2
DNAAF2
DNAAF3
DNAH1
DNAH11
DNAH5
DNAH6
DNAI1
DNAI2
DNAJB13
DNAJB2
DNAJB6
DNAJC12
DNAJC13
DNAJC19
DNAJC21
DNAJC3
DNAJC5
DNAJC6
DNAL1
DNAL4
DNASE1
DNASE1L3
DNM1
DNM1L
DNM2
DNMT1
DNMT3A
DNMT3B
DOCK2
DOCK6
DOCK7
DOCK8
DOK7
DOLK
DONSON
DPAGT1
DPF2
DPH1
DPM1
DPM2
DPM3
DPP6
DPY19L2
DPYD
DPYS
DRAM2
DRC1
DRD2
DRD3
DRD4
DRD5
DSC1
DSC2
DSC3
DSE
DSG1
DSG2
DSG3
DSG4
DSP
DSPP
DST
DSTYK
DTHD1
DTNA
DTNBP1
DUOX2
DUOXA2
DUSP6
DVL1
DVL3
DYM
DYNC1H1
DYNC2H1
DYNC2LI1
DYRK1A
DYRK1B
DYSF
DYX1C1
EARS2
EBF3
EBP
ECE1
ECEL1
ECHS1
ECM1
ECSIT
EDA
EDA
EDA2R
EDAR
EDARADD
EDC3
EDN1
EDN3
EDNRA
EDNRB
EEF1A2
EEF2
EFEMP1
EFEMP2
EFHC1
EFNB1
EFNB2
EFTUD2
EGF
EGLN1
EGR2
EHBP1
EHHADH
EHMT1
EIF2AK3
EIF2AK4
EIF2B1
EIF2B2
EIF2B3
EIF2B4
EIF2B5
EIF2S3
EIF4A3
EIF4E
EIF4G1
ELAC2
ELANE
ELF4
ELMO2
ELMOD3
ELN
ELOVL4
ELOVL5
ELP2
ELP4
EMC1
EMD
EMG1
EML1
EMP2
EMR2
EMX2
ENAM
ENG
ENO3
ENPP1
ENTPD1
EOGT
EP300
EPAS1
EPB41
EPB41L1
EPB42
EPCAM
EPG5
EPHA2
EPHB2
EPHB4
EPHX1
EPHX2
EPM2A
EPO
EPOR
EPS8
EPX
ERAL1
ERBB2
ERBB3
ERBB4
ERCC1
ERCC2
ERCC3
ERCC4
ERCC5
ERCC6
ERCC6L2
ERCC8
ERF
ERLIN1
ERLIN2
ERMAP
ERMARD
ESAM
ESCO2
ESPN
ESR1
ESRRB
ETFA
ETFB
ETFDH
ETHE1
ETV6
EVC
EVC2
EVC2
EWSR1
EXOC8
EXOSC2
EXOSC3
EXOSC8
EXOSC9
EXPH5
EXT1
EXT2
EYA1
EYA4
EYS
EZH2
F10
F11
F12
F13A1
F13B
F2
F5
F7
F8
F9
FA2H
FAAH
FAAH2
FADD
FAH
FAM111A
FAM111B
FAM126A
FAM134B
FAM161A
FAM20A
FAM20C
FAM58A
FAM65B
FAM83G
FAM83H
FANCA
FANCB
FANCB
FANCC
FANCD2
FANCE
FANCF
FANCG
FANCI
FANCL
FANCM
FAR1
FARS2
FARSB
FAS
FASLG
FASTKD2
FAT2
FAT4
FBLN1
FBLN5
FBN1
FBN2
FBP1
FBXL4
FBXO11
FBXO31
FBXO38
FBXO7
FCGR1A
FCGR2A
FCGR2B
FCGR3A
FCGR3B
FCGRT
FCN3
FDPS
FDX1L
FDXR
FECH
FERMT1
FERMT1
FERMT3
FERMT3
FEZF1
FFAR4
FGA
FGB
FGD1
FGD4
FGF10
FGF12
FGF14
FGF16
FGF17
FGF20
FGF23
FGF3
FGF5
FGF8
FGF9
FGFR1
FGFR2
FGFR3
FGFR4
FGG
FH
FHL1
FHL2
FIBP
FIG4
FIGLA
FIGN
FKBP10
FKBP14
FKBP5
FKBPL
FKRP
FKTN
FLAD1
FLG
FLG2
FLI1
FLNA
FLNB
FLNC
FLRT3
FLT3
FLT4
FLVCR1
FLVCR2
FMN2
FMO3
FMR1
FN1
FOLR1
FOS
FOXC1
FOXC2
FOXD3
FOXD4
FOXE1
FOXE3
FOXF1
FOXF2
FOXG1
FOXH1
FOXI1
FOXL1
FOXL2
FOXN1
FOXO1
FOXP1
FOXP2
FOXP3
FOXRED1
FPR1
FRAS1
FREM1
FREM2
FRMD4A
FRMD7
FRMPD4
FRRS1L
FRZB
FSCN2
FSHB
FSHR
FTCD
FTH1
FTL
FTO
FTSJ1
FTSJ2
FUCA1
FUS
FUT1
FUT2
FUT3
FUT6
FUT8
FUZ
FXN
FXYD2
FYCO1
FZD4
FZD6
G6PC
G6PC3
G6PD
GAA
GABBR2
GABRA1
GABRA2
GABRA3
GABRB1
GABRB2
GABRB3
GABRD
GABRG2
GAD1
GAL
GALC
GALE
GALK1
GALNS
GALNT11
GALNT12
GALNT3
GALT
GAMT
GAN
GANAB
GARS
GAS1
GAS8
GATA1
GATA3
GATA4
GATA5
GATA6
GATAD1
GATAD2B
GATC
GATM
GBA
GBA2
GBE1
GCDH
GCGR
GCH1
GCK
GCKR
GCLC
GCLM
GCM2
GCNT2
GCSH
GDAP1
GDAP2
GDF1
GDF2
GDF3
GDF5
GDF6
GDI1
GDNF
GFAP
GFER
GFI1
GFI1B
GFM1
GFM2
GFPT1
GGCX
GH1
GHR
GHRHR
GHRL
GHSR
GIF
GIGYF2
GIPC3
GJA1
GJA3
GJA5
GJA8
GJB1
GJB2
GJB3
GJB4
GJB6
GJC2
GK
GLA
GLB1
GLCCI1
GLDC
GLDN
GLE1
GLI2
GLI3
GLIS2
GLIS3
GLMN
GLRA1
GLRB
GLRX5
GLUD1
GLUD2
GLUL
GLYCTK
GM2A
GMNN
GMPPA
GMPPB
GNA11
GNAI2
GNAI3
GNAL
GNAO1
GNAQ
GNAS
GNAT1
GNAT2
GNB1
GNB3
GNB4
GNB5
GNE
GNMT
GNPAT
GNPTAB
GNPTG
GNRH1
GNRHR
GNS
GORAB
GOSR2
GOT1
GP1BA
GP1BB
GP6
GP9
GPC3
GPC4
GPC6
GPD1
GPD1L
GPD2
GPHN
GPI
GPIHBP1
GPR101
GPR126
GPR143
GPR161
GPR179
GPR56
GPR64
GPR68
GPR88
GPR98
GPSM2
GPT2
GPX1
GPX4
GREM1
GREM2
GRHL2
GRHL3
GRHPR
GRIA3
GRIA4
GRID2
GRIK2
GRIK4
GRIN1
GRIN2A
GRIN2B
GRIN2D
GRIN3B
GRIP1
GRK1
GRM1
GRM6
GRN
GRXCR1
GRXCR2
GSC
GSE1
GSN
GSS
GTF2E2
GTF2H5
GTPBP2
GTPBP3
GUCA1A
GUCA1B
GUCY1A3
GUCY2C
GUCY2D
GUF1
GUSB
GYG1
GYPA
GYPB
GYPC
GYS1
GYS2
H19
H6PD
HAAO
HACE1
HADH
HADHA
HADHB
HAL
HAMP
HAND1
HAND2
HARS
HARS2
HAS2
HAVCR1
HAX1
HBA1
HBA2
HBB
HBD
HBG1
HBG2
HCCS
HCFC1
HCN1
HCN4
HCRT
HDAC4
HDAC6
HDAC8
HDC
HEATR2
HECTD1
HECW2
HELLS
HEPACAM
HERC1
HERC2
HES7
HESX1
HEXA
HEXB
HEY2
HFE
HFE2
HFM1
HGD
HGF
HGSNAT
HIBCH
HINT1
HIST1H4C
HIVEP2
HK1
HLA-A
HLA-B
HLA-C
HLA-DPB1
HLA-DQA1
HLA-DQB1
HLA-DRB1
HLCS
HMBS
HMCN1
HMGA1
HMGB3
HMGCL
HMGCR
HMGCS2
HMMR
HMOX1
HMX1
HNF1A
HNF1B
HNF4A
HNMT
HNRNPA1
HNRNPA2B1
HNRNPDL
HNRNPH2
HNRNPK
HNRNPU
HOGA1
HOMER2
HOMEZ
HOXA1
HOXA11
HOXA13
HOXA2
HOXB1
HOXB13
HOXC13
HOXD10
HOXD13
HP
HPCA
HPD
HPGD
HPRT1
HPS1
HPS3
HPS4
HPS5
HPS6
HPSE2
HR
HRAS
HRG
HS6ST1
HSD11B1
HSD11B2
HSD17B10
HSD17B3
HSD17B4
HSD3B2
HSD3B7
HSF4
HSPA1L
HSPA9
HSPB1
HSPB3
HSPB6
HSPB8
HSPD1
HSPG2
HTR1A
HTR2A
HTRA1
HTRA2
HTT
HUWE1
HYAL1
HYDIN
HYLS1
IARS
IARS2
IBA57
ICAM1
ICAM4
ICK
ICOS
IDH1
IDH2
IDH3B
IDS
IDUA
IER3IP1
IFIH1
IFITM3
IFITM5
IFNAR2
IFNG
IFNGR1
IFNGR2
IFNL3
IFRD1
IFT122
IFT140
IFT172
IFT27
IFT43
IFT52
IFT74
IFT80
IFT81
IFT88
IGBP1
IGF1
IGF1R
IGF2
IGF2BP2
IGF2R
IGFALS
IGFBP7
IGHMBP2
IGLL1
IGSF1
IGSF3
IHH
IKBKAP
IKBKB
IKBKG
IKZF1
IL10
IL10RA
IL10RB
IL11RA
IL12B
IL12RB1
IL13
IL17F
IL17RA
IL17RC
IL17RD
IL18
IL1B
IL1RAPL1
IL1RN
IL2
IL21
IL21R
IL23R
IL2RA
IL2RG
IL31RA
IL36RN
IL4R
IL6
IL6R
IL6ST
IL7R
ILDR1
ILK
IMPA1
IMPAD1
IMPDH1
IMPDH2
IMPG1
IMPG2
INF2
ING1
INO80
INPP5D
INPP5E
INPP5K
INPPL1
INS
INSL3
INSR
INVS
IPMK
IQCB1
IQSEC2
IRAK3
IRAK4
IRF1
IRF3
IRF4
IRF5
IRF6
IRF7
IRF8
IRGM
IRS1
IRS2
IRX1
IRX5
ISCA2
ISCU
ISG15
ISL1
ISPD
ITCH
ITGA2B
ITGA3
ITGA6
ITGA7
ITGA8
ITGAM
ITGB1BP2
ITGB2
ITGB3
ITGB4
ITGB6
ITIH4
ITK
ITM2B
ITPA
ITPKC
ITPR1
ITPR2
IVD
IYD
JAG1
JAGN1
JAK2
JAK3
JAM3
JARID2
JMJD1C
JPH1
JPH2
JPH3
JUP
KAL1
KALRN
KANK1
KANK2
KANSL1
KARS
KAT6A
KAT6B
KATNB1
KBTBD13
KCNA1
KCNA2
KCNA4
KCNA5
KCNB1
KCNC1
KCNC3
KCND3
KCNE1
KCNE1L
KCNE2
KCNE3
KCNH1
KCNH2
KCNJ1
KCNJ10
KCNJ11
KCNJ13
KCNJ18
KCNJ2
KCNJ3
KCNJ5
KCNJ6
KCNJ8
KCNK18
KCNK3
KCNK9
KCNMA1
KCNMB1
KCNN4
KCNQ1
KCNQ2
KCNQ3
KCNQ4
KCNQ5
KCNT1
KCNV2
KCTD1
KCTD17
KCTD7
KDF1
KDM1A
KDM5B
KDM5C
KDM6A
KDR
KDSR
KEL
KERA
KHDC3L
KHK
KIAA0196
KIAA0226
KIAA0319
KIAA0556
KIAA0586
KIAA0753
KIAA1033
KIAA1109
KIAA1279
KIAA2022
KIDINS220
KIF11
KIF14
KIF1A
KIF1B
KIF1C
KIF20A
KIF21A
KIF22
KIF26B
KIF2A
KIF4A
KIF5A
KIF5C
KIF7
[truncated: 2,217 more rows]

[truncated: 1 more sheets: Individual analyses]
